# Supplementary material for: Exploring the Role of L10 Loop in New Delhi Metallo-β-lactamase (NDM-1): Kinetic and Dynamic Studies
Source: Molecules. 2021 Sep 9;26(18):5489. doi: 10.3390/molecules26185489 (PMC8467308; doi:10.3390/molecules26185489)
Supplement: Supplementary file 1 [file molecules-26-05489-s001.zip]

Archive with 1 entries (1 files):
- molecules-1327849-supplementary.pdf
